# Supplementary material for: Phylogenetic Characterization of Rabies Virus Field Isolates Collected from Animals in European Russian Regions in 2009–2022
Source: Microorganisms. 2023 Oct 10;11(10):2526. doi: 10.3390/microorganisms11102526 (PMC10609256; doi:10.3390/microorganisms11102526)
Supplement: Supplementary file 1 [file microorganisms-11-02526-s001.zip]

Archive with 1 entries (1 files):
- microorganisms-2611227-supplementary.pdf
